# Supplementary material for: Influences of earthworm activity and mucus on Cd phytoremediation based on harvesting different leaf types of tall fescue (Festuca arundinacea)
Source: PLoS One. 2024 Jun 14;19(6):e0304689. doi: 10.1371/journal.pone.0304689 (PMC11178194; doi:10.1371/journal.pone.0304689)
Supplement: S1 Data — (XLSX) [file pone.0304689.s001.xlsx]

## Sheet: biomass
control	NO1	NO2	NO3	NO4	NO5
roots	61.5	51.5	64.1	47.3	56.2
emerging leaves	136.1	90.9	128.9	86	117.7
mature leaves	289.2	216.7	277.5	212.7	272.4
senescent leave	89.2	66.9	83.9	70.6	85.4
dead leaves	39.5	28.1	37.7	31.6	41.5
Earthworm activity	NO1	NO2	NO3	NO4	NO5
roots	46.1	38.3	47	35.1	46.5
emerging leaves	89.2	77.3	92.9	74.3	94.1
mature leaves	317.5	246.7	303.7	272.5	307.3
senescent leave	128.1	97.5	132.3	96.2	122.3
dead leaves	64.7	42.6	59.2	45.6	63.5
Earthworm mucus	NO1	NO2	NO3	NO4	NO5
roots	73.3	62.4	74.8	58.7	76.9
emerging leaves	115.8	94.4	110.6	89.8	120.2
mature leaves	273.1	223.7	298.1	221.3	298.1
senescent leave	90.7	77.3	91.1	76.1	93.5
dead leaves	54.7	42.2	56.9	46.1	53.1

## Sheet: Cd content
control	NO1	NO2	NO3	NO4	NO5
roots	3.94	2.51	4.19	2.37	3.72
emerging leaves	0.71	0.52	0.7	0.55	0.73
mature leaves	1.56	0.93	1.33	0.87	1.46
senescent leave	10.36	7.79	11.56	8.07	11.96
dead leaves	63.37	45.87	59.76	47.93	58.88
Earthworm activity	NO1	NO2	NO3	NO4	NO5
roots	9.41	5.39	9.05	6.21	10.37
emerging leaves	0.51	0.29	0.47	0.3	0.49
mature leaves	2.07	1.48	1.89	1.31	2.35
senescent leave	16.13	12.11	19.07	11.26	18.13
dead leaves	104.51	72.19	108.12	67.05	113.4
Earthworm mucus	NO1	NO2	NO3	NO4	NO5
roots	7.28	4.21	7.44	4.18	6.61
emerging leaves	0.74	0.39	0.83	0.41	0.77
mature leaves	2.35	1.69	2.43	1.57	2.66
senescent leave	13.52	8.19	13.5	7.86	14.46
dead leaves	69.29	43.56	74.84	48.18	74.67
